# Supplementary material for: FoxO3a Drives the Metabolic Reprogramming in Tamoxifen-Resistant Breast Cancer Cells Restoring Tamoxifen Sensitivity
Source: Cells. 2023 Dec 6;12(24):2777. doi: 10.3390/cells12242777 (PMC10742319; doi:10.3390/cells12242777)
Supplement: Supplementary file 1 [file cells-12-02777-s001.zip]

Archive with 1 entries (1 files):
- cells-2657395-supplementary.pdf
